# Supplementary material for: Understanding the Episodic Memory and Executive Functioning Axis Impairment in MCI Patients: A Multicenter Study in Comparison with CSF Biomarkers
Source: Biomedicines. 2023 Nov 26;11(12):3147. doi: 10.3390/biomedicines11123147 (PMC10741228; doi:10.3390/biomedicines11123147)
Supplement: Supplementary file 1 [file biomedicines-11-03147-s001.zip]

Archive with 1 entries (1 files):
- biomedicines-2665882-supplementary.pdf
